# Supplementary material for: Developmental characteristics of pearl oyster Pinctada fucata martensii: insight into key molecular events related to shell formation, settlement and metamorphosis
Source: BMC Genomics. 2019 Feb 8;20:122. doi: 10.1186/s12864-019-5505-8 (PMC6368781; doi:10.1186/s12864-019-5505-8)
Supplement: Supplementary file 1 — Kegg enrichment of differentially expressed genes in P. f. martensii (XLSX 19 kb) [file 12864_2019_5505_MOESM1_ESM.xlsx]

## Sheet: Sheet1
Additional file 1. Kegg enrichment of differentially expressed genes in P. f. martensii
DEGs with pathway annotation	DEGs with pathway annotation	All genes with pathway annotation	Pvalue	Qvalue	Pathway ID	group
Bile secretion	82 (1.37%)	122 (0.79%)	2.44988e-10	3.88236e-08	ko04976	ET VS T
GnRH signaling pathway	106 (1.77%)	169 (1.1%)	3.36135e-10	3.88236e-08	ko04912	ET VS T
Phosphatidylinositol signaling system	100 (1.67%)	162 (1.05%)	3.69054e-09	2.84172e-07	ko04070	ET VS T
Gastric acid secretion	111 (1.85%)	186 (1.21%)	8.29322e-09	4.78934e-07	ko04971	ET VS T
Vascular smooth muscle contraction	156 (2.6%)	282 (1.83%)	1.70579e-08	7.88076e-07	ko04270	ET VS T
Dilated cardiomyopathy	93 (1.55%)	155 (1.01%)	9.17678e-08	3.53306e-06	ko05414	ET VS T
Long-term depression	56 (0.93%)	85 (0.55%)	4.69535e-07	1.54947e-05	ko04730	ET VS T
Insulin signaling pathway	111 (1.85%)	198 (1.29%)	7.87465e-07	2.27381e-05	ko04910	ET VS T
Hypertrophic cardiomyopathy (HCM)	87 (1.45%)	149 (0.97%)	1.22623e-06	3.14733e-05	ko05410	ET VS T
Gap junction	63 (1.05%)	101 (0.66%)	1.64998e-06	3.81144e-05	ko04540	ET VS T
Long-term potentiation	82 (1.37%)	141 (0.92%)	3.05847e-06	6.42279e-05	ko04720	ET VS T
Phototransduction	57 (0.95%)	92 (0.6%)	6.89188e-06	0.000132669	ko04744	ET VS T
Salivary secretion	95 (1.58%)	174 (1.13%)	2.07137e-05	0.000368067	ko04970	ET VS T
Proximal tubule bicarbonate reclamation	28 (0.47%)	40 (0.26%)	7.00995e-05	0.00115664	ko04964	ET VS T
MAPK signaling pathway	138 (2.3%)	274 (1.78%)	7.94569e-05	0.00122364	ko04010	ET VS T
Olfactory transduction	55 (0.92%)	94 (0.61%)	9.85704e-05	0.00142311	ko04740	ET VS T
Cardiac muscle contraction	36 (0.6%)	56 (0.36%)	0.00011255	0.00152935	ko04260	ET VS T
Glioma	57 (0.95%)	102 (0.66%)	0.000400091	0.00513451	ko05214	ET VS T
ABC transporters	43 (0.72%)	73 (0.47%)	0.000448982	0.00545867	ko02010	ET VS T
Oocyte meiosis	87 (1.45%)	168 (1.09%)	0.000501283	0.00578982	ko04114	ET VS T
Inositol phosphate metabolism	47 (0.78%)	82 (0.53%)	0.000588296	0.00647125	ko00562	ET VS T
Alzheimer's disease	103 (1.72%)	205 (1.33%)	0.000669979	0.00703478	ko05010	ET VS T
Fc epsilon RI signaling pathway	30 (0.5%)	48 (0.31%)	0.000832571	0.0083619	ko04664	ET VS T
Fat digestion and absorption	36 (0.6%)	61 (0.4%)	0.0012162	0.0117059	ko04975	ET VS T
D-Glutamine and D-glutamate metabolism	7 (0.12%)	7 (0.05%)	0.00137566	0.0127111	ko00471	ET VS T
Mineral absorption	50 (0.83%)	91 (0.59%)	0.00146472	0.0130135	ko04978	ET VS T
Carbohydrate digestion and absorption	55 (0.92%)	102 (0.66%)	0.0015659	0.0133971	ko04973	ET VS T
Spliceosome	120 (2%)	249 (1.62%)	0.00188286	0.0155336	ko03040	ET VS T
Aldosterone-regulated sodium reabsorption	22 (0.37%)	34 (0.22%)	0.00214561	0.0170909	ko04960	ET VS T
MAPK signaling pathway - fly	18 (0.3%)	27 (0.18%)	0.00334682	0.0257705	ko04013	ET VS T
Arrhythmogenic right ventricular cardiomyopathy (ARVC)	51 (0.85%)	97 (0.63%)	0.00453052	0.0337597	ko05412	ET VS T
VEGF signaling pathway	41 (0.68%)	76 (0.49%)	0.00579021	0.040897	ko04370	ET VS T
Primary bile acid biosynthesis	17 (0.28%)	26 (0.17%)	0.00584243	0.040897	ko00120	ET VS T
Glycerolipid metabolism	40 (0.67%)	74 (0.48%)	0.00609523	0.0414117	ko00561	ET VS T
Phototransduction - fly	74 (1.23%)	150 (0.98%)	0.00634293	0.0418633	ko04745	ET VS T
Neurotrophin signaling pathway	94 (1.57%)	198 (1.29%)	0.00912542	0.058296	ko04722	ET VS T
Steroid biosynthesis	22 (0.37%)	37 (0.24%)	0.00936061	0.058296	ko00100	ET VS T
Regulation of actin cytoskeleton	111 (1.85%)	238 (1.55%)	0.00958981	0.058296	ko04810	ET VS T
Osteoclast differentiation	36 (0.6%)	67 (0.44%)	0.0101577	0.0594764	ko04380	ET VS T
ErbB signaling pathway	41 (0.68%)	78 (0.51%)	0.0102989	0.0594764	ko04012	ET VS T
Ribosome	34 (1.38%)	71 (0.46%)	3.41953e-10	4.34717e-08	ko03010	T VS D
Phototransduction	40 (1.62%)	92 (0.6%)	3.89881e-10	4.34717e-08	ko04744	T VS D
Gastric acid secretion	58 (2.35%)	186 (1.21%)	1.80365e-07	1.34071e-05	ko04971	T VS D
Alzheimer's disease	60 (2.43%)	205 (1.33%)	1.23499e-06	6.88506e-05	ko05010	T VS D
Long-term potentiation	45 (1.82%)	141 (0.92%)	2.05945e-06	9.18515e-05	ko04720	T VS D
Glioma	35 (1.42%)	102 (0.66%)	4.49604e-06	0.000167103	ko05214	T VS D
Oocyte meiosis	50 (2.03%)	168 (1.09%)	5.51538e-06	0.000175704	ko04114	T VS D
Calcium signaling pathway	93 (3.77%)	388 (2.52%)	2.78942e-05	0.000777551	ko04020	T VS D
GnRH signaling pathway	48 (1.95%)	169 (1.1%)	3.27049e-05	0.000810354	ko04912	T VS D
Olfactory transduction	31 (1.26%)	94 (0.61%)	3.76141e-05	0.000838795	ko04740	T VS D
Collecting duct acid secretion	15 (0.61%)	33 (0.21%)	6.61331e-05	0.0013407	ko04966	T VS D
Phosphatidylinositol signaling system	45 (1.82%)	162 (1.05%)	0.00010135	0.00188342	ko04070	T VS D
Salivary secretion	45 (1.82%)	174 (1.13%)	0.000578131	0.00991717	ko04970	T VS D
DNA replication	16 (0.65%)	43 (0.28%)	0.000630522	0.0100433	ko03030	T VS D
Neurotrophin signaling pathway	49 (1.99%)	198 (1.29%)	0.000982639	0.0141613	ko04722	T VS D
Hypertrophic cardiomyopathy (HCM)	39 (1.58%)	149 (0.97%)	0.00101606	0.0141613	ko05410	T VS D
Phototransduction - fly	39 (1.58%)	150 (0.98%)	0.00116452	0.0146708	ko04745	T VS D
Dilated cardiomyopathy	40 (1.62%)	155 (1.01%)	0.00118419	0.0146708	ko05414	T VS D
Glutathione metabolism	25 (1.01%)	88 (0.57%)	0.00235289	0.0276156	ko00480	T VS D
SNARE interactions in vesicular transport	10 (0.41%)	25 (0.16%)	0.00353973	0.039468	ko04130	T VS D
Oxidative phosphorylation	20 (0.81%)	69 (0.45%)	0.00479423	0.0509101	ko00190	T VS D
DNA replication	28 (1.06%)	43 (0.28%)	3.19166e-12	7.27697e-10	ko03030	EU VS EL
Lysosome	86 (3.27%)	260 (1.69%)	2.18257e-10	2.48813e-08	ko04142	EU VS EL
Proteasome	20 (0.76%)	47 (0.31%)	3.75653e-05	0.00285496	ko03050	EU VS EL
Base excision repair	17 (0.65%)	43 (0.28%)	0.000410467	0.0194495	ko03410	EU VS EL
Protein digestion and absorption	55 (2.09%)	209 (1.36%)	0.000507601	0.0194495	ko04974	EU VS EL
Type I diabetes mellitus	6 (0.23%)	8 (0.05%)	0.000511829	0.0194495	ko04940	EU VS EL
Phagosome	86 (3.27%)	373 (2.43%)	0.00180835	0.0459492	ko04145	EU VS EL
Spliceosome	61 (2.32%)	249 (1.62%)	0.00182135	0.0459492	ko03040	EU VS EL
Drug metabolism - other enzymes	26 (0.99%)	86 (0.56%)	0.00189741	0.0459492	ko00983	EU VS EL
Bile secretion	34 (1.29%)	122 (0.79%)	0.00201532	0.0459492	ko04976	EU VS EL
Rheumatoid arthritis	24 (0.91%)	79 (0.51%)	0.00258968	0.053677	ko05323	EU VS EL
Protein digestion and absorption	102 (3.05%)	209 (1.36%)	3.69356e-18	8.45826e-16	ko04974	EL VS S
Tyrosine metabolism	86 (2.57%)	187 (1.22%)	1.21427e-13	1.39034e-11	ko00350	EL VS S
Riboflavin metabolism	42 (1.25%)	70 (0.46%)	4.79252e-12	3.65829e-10	ko00740	EL VS S
Melanogenesis	78 (2.33%)	182 (1.18%)	1.23883e-10	7.09228e-09	ko04916	EL VS S
ECM-receptor interaction	103 (3.08%)	265 (1.72%)	1.5732e-10	7.20525e-09	ko04512	EL VS S
Neuroactive ligand-receptor interaction	278 (8.31%)	984 (6.4%)	4.5472e-07	1.73551e-05	ko04080	EL VS S
Arginine and proline metabolism	43 (1.28%)	98 (0.64%)	7.89421e-07	2.58254e-05	ko00330	EL VS S
Complement and coagulation cascades	88 (2.63%)	254 (1.65%)	1.41077e-06	4.03834e-05	ko04610	EL VS S
Focal adhesion	153 (4.57%)	504 (3.28%)	3.04498e-06	7.74777e-05	ko04510	EL VS S
Hematopoietic cell lineage	28 (0.84%)	61 (0.4%)	2.33262e-05	0.000534169	ko04640	EL VS S
Retinol metabolism	43 (1.28%)	110 (0.72%)	2.78604e-05	0.000580004	ko00830	EL VS S
Pancreatic secretion	63 (1.88%)	181 (1.18%)	3.57572e-05	0.000682367	ko04972	EL VS S
Bile secretion	46 (1.37%)	122 (0.79%)	4.34085e-05	0.000764657	ko04976	EL VS S
GnRH signaling pathway	59 (1.76%)	169 (1.1%)	5.64849e-05	0.000923931	ko04912	EL VS S
Staphylococcus aureus infection	59 (1.76%)	175 (1.14%)	0.000170142	0.0025975	ko05150	EL VS S
Olfactory transduction	36 (1.08%)	94 (0.61%)	0.000196689	0.00281512	ko04740	EL VS S
Phosphatidylinositol signaling system	55 (1.64%)	162 (1.05%)	0.000227006	0.00305791	ko04070	EL VS S
Phototransduction	35 (1.05%)	92 (0.6%)	0.000278558	0.00349211	ko04744	EL VS S
Dorso-ventral axis formation	39 (1.17%)	106 (0.69%)	0.000289738	0.00349211	ko04320	EL VS S
Gastric acid secretion	61 (1.82%)	186 (1.21%)	0.000312351	0.00357642	ko04971	EL VS S
Autoimmune thyroid disease	11 (0.33%)	18 (0.12%)	0.000349546	0.00381171	ko05320	EL VS S
Proteasome	21 (0.63%)	47 (0.31%)	0.000379307	0.00394824	ko03050	EL VS S
Salivary secretion	57 (1.7%)	174 (1.13%)	0.000497989	0.00495823	ko04970	EL VS S
Glioma	37 (1.11%)	102 (0.66%)	0.000561401	0.0053567	ko05214	EL VS S
Phototransduction - fly	50 (1.49%)	150 (0.98%)	0.000687772	0.00629999	ko04745	EL VS S
Cytokine-cytokine receptor interaction	25 (0.75%)	63 (0.41%)	0.000975643	0.0083003	ko04060	EL VS S
Long-term potentiation	47 (1.4%)	141 (0.92%)	0.000978638	0.0083003	ko04720	EL VS S
Phenylalanine metabolism	20 (0.6%)	47 (0.31%)	0.0011068	0.00905203	ko00360	EL VS S
Insulin signaling pathway	61 (1.82%)	198 (1.29%)	0.001822	0.0143875	ko04910	EL VS S
Hypertrophic cardiomyopathy (HCM)	48 (1.43%)	149 (0.97%)	0.00196053	0.0149654	ko05410	EL VS S
Metabolic pathways	478 (14.28%)	1967 (12.8%)	0.00217666	0.0160792	ko01100	EL VS S
Glycine, serine and threonine metabolism	32 (0.96%)	91 (0.59%)	0.00229554	0.0164275	ko00260	EL VS S
Glycosaminoglycan biosynthesis - keratan sulfate	17 (0.51%)	40 (0.26%)	0.0026002	0.0180438	ko00533	EL VS S
Dilated cardiomyopathy	49 (1.46%)	155 (1.01%)	0.00273663	0.018432	ko05414	EL VS S
PPAR signaling pathway	44 (1.31%)	138 (0.9%)	0.00365686	0.0239263	ko03320	EL VS S
Mucin type O-Glycan biosynthesis	18 (0.54%)	45 (0.29%)	0.0043451	0.0276397	ko00512	EL VS S
Axon guidance	49 (1.46%)	159 (1.03%)	0.00479778	0.0296944	ko04360	EL VS S
Cell adhesion molecules (CAMs)	34 (1.02%)	103 (0.67%)	0.00544793	0.0328309	ko04514	EL VS S
Prion diseases	60 (1.79%)	205 (1.33%)	0.0069341	0.0393545	ko05020	EL VS S
Proximal tubule bicarbonate reclamation	16 (0.48%)	40 (0.26%)	0.00698676	0.0393545	ko04964	EL VS S
Drug metabolism - other enzymes	29 (0.87%)	86 (0.56%)	0.007046	0.0393545	ko00983	EL VS S
Vascular smooth muscle contraction	79 (2.36%)	282 (1.83%)	0.00754247	0.0411244	ko04270	EL VS S
African trypanosomiasis	14 (0.42%)	35 (0.23%)	0.011301	0.0588163	ko05143	EL VS S
Maturity onset diabetes of the young	9 (0.27%)	19 (0.12%)	0.01177	0.0598961	ko04950	EL VS S
Jak-STAT signaling pathway	19 (0.57%)	51 (0.33%)	0.00845498	0.0450277	ko04630	EL VS S
Note: early trochophore, ET; trochophore T; D-stage larvae, D; early umbo larvae, EU; eyed larvae, EL; spat, S.
